# Supplementary material for: Early Pubertal Development Is a Risk Factor for Psychotic-Like Experiences in Boys and Girls
Source: Biol Psychiatry Glob Open Sci. 2025 Oct 31;6(2):100647. doi: 10.1016/j.bpsgos.2025.100647 (PMC12799914; doi:10.1016/j.bpsgos.2025.100647)
Supplement: Key Resources Table [file mmc2.xlsx]

## Sheet: Key Resources Table
KEY RESOURCES TABLE
Resource Type	Specific Reagent or Resource	Source or Reference	Identifiers	Additional Information
Add additional rows as needed for each resource type	Include species and sex when applicable.	Include name of manufacturer, company, repository, individual, or research lab. Include PMID or DOI for references; use “this paper” if new.	Include catalog numbers, stock numbers, database IDs or accession numbers, and/or RRIDs. RRIDs are highly encouraged; search for RRIDs at https://scicrunch.org/resources.	Include any additional information or notes if necessary.
Deposited Data; Public Database	Data Release 5.1, doi:10.15154/z563-zd24	Adolescent Brain and Cognitive Development (ABCD) Study	RRID:SCR_015769; https://abcdstudy.org
Software; Algorithm	R version 4.2.0	R Project for Statistical Computing	RRID:SCR_001905; http://www.r-project.org/
Software; Algorithm	glmmTMB package	ISSN 2073-4859	RRID:SCR_025512; https://cran.r-project.org/web/packages/glmmTMB/index.html
